# Supplementary material for: Structural Characterization and Anticoagulant Potential of Colochirus quadrangularis Fucosylated Glycosaminoglycan 5−12 Oligomers with Unusual Branches
Source: Mar Drugs. 2025 Feb 1;23(2):64. doi: 10.3390/md23020064 (PMC11857587; doi:10.3390/md23020064)
Supplement: Supplementary file 1 [file marinedrugs-23-00064-s001.zip]

Archive with 1 entries (1 files):
- marinedrugs-3439599-supplementary.pdf
